# Supplementary material for: Phosphorylation Modifications Regulating Cardiac Protein Quality Control Mechanisms
Source: Front Physiol. 2020 Nov 12;11:593585. doi: 10.3389/fphys.2020.593585 (PMC7689282; doi:10.3389/fphys.2020.593585)
Supplement: Supplementary file 1 [file Table_1.XLSX]

## Sheet: Sheet1
Table 1 | Phosphorylations that regulate proteostasis. The proteins and sites that are targeted by phosphorylation, the functional alteration induced by phosphorylation, and the study that reported the findings.
Protein and Phosphorylation Site	Function	Reference
Chaperones
HSC70 T38	Promotes G1 cyclin binding and degradation.	Truman, A. W. et al. Cell. 2012.
HSP70 S631	Required for SOD2 import and activation in mitochondria.	Zemanovic, S. et al. Cell Rep. 2018.
HSP90 T89	Necessary for nuclear translocation of androgen receptor.	Dagar, M. et al. J Biol Chem. 2019.
HSP20 S16	HSP20 activation.	Gardner, G. T. et al. JACC Basic Transl Sci. 2019 Fan, G. C. et al. Circ Res. 2004. Qian, J. et al. Circ Res. 2009.
HSP27 S82	Facilitates binding of HSP27 to FLNC in response to mechanical stress.	Collier, M. P. et al. Sci Adv. 2019.
C-termini of HSP70 and HSP90	Prevents CHIP binding. Enhances HOP binding.	Muller, P. et al. Oncogene. 2013.
Co-chaperones
HSP40	Enhances ATP hydrolase function – refolding capacity	Kostenko, S. et al. Int J Biochem Cell Biol. 2014.
ATPase
p97 Y805	Attenuates ERAD by disrupting the interaction between p97 and PNGase.	Li, G. et al. Biochem Biophys Res Commun. 2008.
p97	Impacts ATPase activity and association with ubiquitinated proteins.	Mori-Konya, C. et al. Genes Cells. 2009. Klein, J. B. et al. J Biol Chem. 2005.
p97 S784	p97 accumulates at sites of DNA damage; plays a role in the DNA damage response.	Livingstone, M. et al. Cancer Res. 2005.
Ubiquitin-Conjugating Enzymes
Cdc34 S203, S222, S231	Regulate SCF-mediated ubiquitination of Sic1 and kinetics of G1/S-phase cell cycle progression	Sadowski, M. et al. Biochem J. 2007.
UBE2A S120	UBE2A activation.	Shchebet, A. et al. Cell Cycle. 2012.
UBE2J1 S184	Enhances UBE2J1 activity to alleviate ER stress.	Elangovan, M. et al. J Cell Commun Signal. 2017. Menon, M. B. et al. Biochem J. 2013.
Ubiquitin-Activating Enzyme
E1	Unknown	Stephen, A. G. et al. J Biol Chem. 1997. Nagai, Y. et al. J Cell Sci. 1995. Kong, S. K. & Chock, P. B. J Biol Chem. 1992. Stephen, A. G. et al. J Biol Chem. 1996.
Ubiquitin Ligase
Parkin S131	Disrupts PINK1-Parkin mediated mitophagy.	Chen, J. et al. Cell Death Dis. 2018.
NEDD4 Y43, Y365, Y366, Y585	Activates ubiquitin ligase activity.	Persaud, A. et al. Sci Signal. 2014.
Mdm2 Y281 and Y302	Recruits NEDD8 E2, Ubc12, and facilitates neddylation of p53.	Batuello, C. N. et al. Proc Natl Acad Sci U S A. 2015.
SUMOylation proteins
Ubc9 S71	Enhances SUMOylation activity.	Su, Y. F. et al. PLoS One. 2012.
Pc2 T495	Regulates Pc2 SUMOylation of HIPK2.	Roscic, A. et al. Mol Cell. 2006.
Proteasome
Rpn6 S14	Enhances proteasome ATPase activity and promotes the formation of doubly capped proteasomes.	Guo, X. et al. Protein Cell. 2017.
Rpt6 S120	Stimulates proteasome function.	Zhang, F. et al. J Biol Chem. 2007. Djakovic, S. N. et al. J Biol Chem. 2009. Jarome, T. et al. Front Behav Neurosci 2013.
20S proteasome alpha subunit C8 (20S proteasome alpha7 subunit) S243 and S250	Stabilizes the 26S proteasome.	Bose, S. et al. Biochem J. 2004. Castano, J. G. et al. Biochemistry. 1996. Ludemann, R. et al. J Biol Chem. 1993.
Rpt3 T25	Increases substrate-stimulated ATP hydrolysis.	Guo, X. et al. Nat Cell Biol. 2016.
Rpt5	Decreases 26S proteasome activity.	Um, J. W. et al. J Biol Chem. 2010.
Rpn2 T273	Suppresses proteasome function.	Kors, S. et al. Front Mol Biosci. 2019. Lee, S. H. et al. J Biol Chem. 2010.
PSMA7 (20S proteasome alpha4 subunit)Y153	Inhibits the 20S and 26S proteasome.	Liu, X. et al. Mol Cell. 2006.
PSMA7 (20S proteasome alpha4 subunit) Y106	Suppresses degradation of PSMA7	Li, D. et al. Cell Rep. 2015.
PSMB5 (20S proteasome beta5 subunit)	Stimulates proteasome activity.	Ranek, M. J. et al. Circulation. 2013.
Rpt6	Stimulates proteasome activity.	Ranek, M. J. et al. Circulation. 2013.
Autophagy
Ulk1 S504 S757	Reduced autophagosome formation through dissociation of Atg13-Ulk1-FIP200 complex.	Kim, J. et al. Nat Cell Biol. 2011. Shang, L. et al. PNAS. 2011 He, Y. et al. J Cell Biol. 2018.
Ambra1 S52	Inhibits autophagy.	Nazio, F. et al. Nat Cell Biol. 2013.
TFEB S142 S211	Prevents nuclear localization and transcriptional activity of TFEB – decreases macroautophagy.	Napolitano G. et al. Nat Communications. 2018.
TSC2 S1387	Inhibits mTORC1 to activate autophagy.	Inoki, K. et al. Cell. 2003.
Raptor S722 S792	Inhibits mTORC1 to activate autophagy.	Gwinn, D. M. et al. Mol Cell. 2008.
Ulk1 S317 S777	Promotes autophagy.	Kim, J. et al. Nature Cell Biology. 2011.
Ulk1 S555	Enhances mitophagy.	Tian, W. et al. FEBS Letters. 2015.
Beclin1 S91 S94	Activates pro-autophagy Vps34 complex in response to glucose deprivation.	Kim, J. et al. Cell. 2013.
Beclin1 S93 S14	Activates pro-autophagy ATG14-PIK3C3 complex in response to ethanol.	Hong-Brown, L. Q. et al. Alcohol Clin Exp Res. 2017.
Beclin1 T388	Enhances association with PIK3C3 and ATG14 to stimulate autophagy.	Zhang, D. et al. Autophagy. 2016.
Atg1	Promotes cytosolic distribution of Atg1 and disassociation from the pre-autophagosomal structure to inhibit autophagy.	He, C. & Klionsky, D. J. Annu Rev Genet. 2009.
Atg13 S344, S437, S581	Regulates association of Atg13 with PAS to inhibit autophagy.	Stephan, J. S. et al. PNAS. 2009.
Atg1 S508 S515	Prevents Atg1 association with the PAS to inhibit autophagy.	Budovskaya, Y. V. et al. PNAS. 2005
LC3 S12	Inhibits LC3 lipidation and incorporation into autophagosomes, inhibiting autophagy.	Cherra, S. J., 3rd et al. J Cell Biol. 2010.
TSC2 S1365	Inhibits mTORC1 in the presence of a pathological stimulus, stimulating autophagic flux.	Ranek, M. J. et al. Nature. 2019.
FoxO	Impedes transcription of autophagy related genes.	Sengupta, A. et al. J Biol Chem. 2009.
Atg5 T75	Inhibits starvation-induced autophagy.	Keil, E. et al. Cell Death Differ. 2013.
p53 S392	Enhances p53 transcriptional activity causing increased expression of beclin1, resulting in stimulation of autophagy.	Liu, B. et al. Cancer Lett. 2009.
Bcl-2 S70	Inhibits interaction with Beclin-1 and stimulates autophagy.	Wei, Y. et al. Mol Cell. 2008.
c-Jun S63	Induces expression of beclin1, stimulating autophagy.	Li, D. D. et al. Oncogene. 2009.
