# Supplementary material for: Phosphorylation Modifications Regulating Cardiac Protein Quality Control Mechanisms
Source: Front Physiol. 2020 Nov 12;11:593585. doi: 10.3389/fphys.2020.593585 (PMC7689282; doi:10.3389/fphys.2020.593585)
Supplement: Supplementary file 2 [file Table_2.XLSX]

## Sheet: Sheet1
Table 2 | Proteostasis in cardiac disease models. Summary of cardiac disease models, the effect on proteostasis, the model’s relevance to human disease, and study reporting the findings.
Cardiac Disease	Models	Findings	References
Dilated cardiomyopathy (DCM)	Parkin KO flies	Disruption of mitophagy due to Parkin deficiency	Bhandari, P. et al. Circ. Res. 2014
		Accumulation of mitochondria with abnormal structure and function
	Raptor KO mice	Increased expression of hypertrophic gene program	Shende, P. et al. Circulation 2011
		Developed DCM
		Immediate development of severe DCM in response to pressure overload
		Suppressed growth response, increased autophagy and apoptosis, and reduced mitochondrial content in response to pressure overload
		Shift in metabolic substrate use
Hypertrophic cardiomyopathy (HCM)	GSK-3a KO mice	mTORC1 activation	Zhou, J. et al. J. Clin. Invest. 2013
		Inhibition of autophagy (due to mTORC1 activation)
	Hsp22 (cardiac-specific) overexpressing mice	Increased oxidative stress and induction of hypertrophy	Morin, D. et al. Free Radic. Biol. Med. 2019
		Decreased lifespan
	ASK1 KO mice subjected to transverse aortic constriction (TAC)	Decreased LV remodeling and apoptosis following TAC (pressure overload)	Yamaguchi, O. et al. Proc. Natl. Acad. Sci. U.S.A. 2003
	WT mice subjected to transverse aortic constriction (TAC)	Increased expression of hypertrophic gene program	Nagayama, T. et al. J. Am. Coll. Cardiol. 2009
		Cardiac hypertrophy
		Increased PKG-1α protein expression and activity
	WT rats subjected to ascending aortic constriction	Increased gene expressions of ubiquitin B (UbB), ubiquitin conjugating enzyme H2 (UbcH2), ubiquitin ligases muscle atrophy F-box protein (Mafbx)/Atrogin-1, and muscle-specific RING finger 1 (MuRF-1), and proteasomal subunit PSMB4	Raseghi, P. et al. Biochem. Biophys. Res. Commun. 2006
	Phosphonull (TSC2-S1365A) or (phosphomimetic) TSC2-S1365E knock in mice subjected to thoracic aortic constriction (TAC)	Worsened heart disease and mortality in TSC2 phosphonull hearts	Ranek, M. J. et al. Nature 2019
		Hyperactivated mTORC1 and depressed autophagic flux in TSC2 phosphonull hearts
		Prevention of mTORC1 hyperactivation and stimulation of autophagic flux in TSC2 phosphomimetic mice
		Reduced cardiomyocyte hypertrophy, increased myocardial function, and lifespan in TSC2 phosphomimetic mice
	WT mice subjected to transverse aortic constriction (TAC) followed by pharmacological intervention involving PKG activation (PDE5 and PDE9 inhibitors)	Improved response to pressure overload following both pharmacological interventions	Kokkonen-Simon, K. M. et al. JCI Insight 2018
		Reduction of the pressure overload-induced increase in miRNA expression following treatment with PDE5 inhibitors
	WT mice subjected to pressure overload (by descending aortic banding) followed by pharmacological intervention (AMPK activators) and cultured NRCMs subjected to phenylephrine to induce cardiomyocyte hypertrophy	Decreased autophagy due to pressure overload	Li, Y. et al. Arch. Biochem. Biophys. 2014
		Repressed autophagy and decreased AMPK phosphorylation during the development of cardiac hypertrophy
		Attenuated cardiac hypertrophy, improved myocardial function and restored autophagic flux due to treatment with AMPK activators following pressure overload
		Stimulation of autophagic flux and attenuation of cardiomyocyte hypertrophy through the inhibition of mTORC1 signaling in cultured cardiomyocytes following AMPK activation
Desmin-related cardiomyopathy (DRC)	Mice overexpressing mutant desmin (DRC model) and UPS reporter gene	Increased protein aggregation in myocytes	Wang, X. et al. Am. J. Physiol. Heart Circ. Physiol. 2011 Wang, X. & Robbins, J. Circ. Res. 2006
		Cardiac proteasome functional insufficiency
		Decreased Rpt3 and Rpt5 of 19S proteasomes
		Increased expression of 20S proteasome subunits
	Mice overexpressing cardiac-specific CryABR120G	Aberrant desmin and CryAB aggregation	Wang, X. et al. Circ. Res. 2001
		High mortality in mouse lines with highest expression levels
		Desmin-related cardiomyopathy
		Impaired PQC
		Impaired myofibril alignment
		Cardiac hypertrophy
	Mice having both D7-desmin and CryABR120G mutation	Formation of aberrant desmin aggregates	Wang, X. et al. Circ. Res. 2003
		Cardiac hypertrophy
		Mortality due to congestive heart failure before 7-weeks of age
	Neonatal rat cardiomyocytes were co-infected with CryABR120G and Atg7	Depressed autophagic flux in CryABR120G cardiomyocytes, increased by inducing of Atg7 overexpression	Pattison, J. S. et al. Circ. Res. 2011
	Mice overexpressing cardiac-specific CryABR120G exposed to exercise	Increased survival following exercise	Maloyan, A. et al. Proc. Natl. Acad. Sci. U.S.A. 2007
		Depression of metallomembrane endopeptidase (neprilysin) levels are prevented following exercise
		Attenuated accumulation of pre-amyloid oligomers
	Mice with cardiomyocyte-restricted overexpression of proteasome 28 subunit α (CR-PA28αOE) crossed with CryABR120G	Enhanced cardiac UPS proteolytic function in CR-PA28αOE	Li, J. et al. J. Clin. Invest. 2011
		Prevented and/or attenuated cardiac hypertrophy and preserved cardiac function in DRC mouse hearts in the presence of CR-PA28αOE
		Reduced aberrant desmin aggregation (and PFI) and increased lifespan of DRC hearts with CR-PA28αOE
	Mice overexpressing cardiac-specific CryABR120G with genetic or pharmacological activation of PKG	Increase in proteasomal activity and decrease in CryABR120G protein levels, ubiquitininated proteins, and aberrant protein aggregation in cardiomyocytes and DRC hearts following PKG activation	Ranek, M. J. et al. Circulation 2013
Ischemic cardiomyopathy, Myocardial infarction (MI)	Mice overexpressing inducible Hsp70 (Hsp70i) subjected to ischemia/reperfusion (I/R)	Increased protection against cardiac I/R injury (better recovery of contractile force and less cellular injury)	Marber, M. S. et al. J. Clin. Invest. 1995 Plumier, J.-C. L. et al. J. Clin. Invest. 1995 Radford, N. B. et al. Proc. Natl. Acad. Sci. U.S.A. 1996
		Improved recovery of cardiac high energy phosphate stores and correction of acidosis following brief global ischemia
	Mice overexpressing inducible Hsp70 subjected to brief ischemia (via coronary artery ligation)	Prevention against myocardial infaction and attenuated decrease in myocardial function during reperfusion in vivo	Trost, S. U. et al. J. Clin. Invest. 1998
	WT rats subjected to coronary artery ligation followed by pharmacological administration of mTOR inhibitor	Hyperactivated mTORC1 with increased pathologic cardiac remodeling in the presence of chronic ischemic injury	Buss, S. J. et al. J. Am. Coll. Cardiol. 2009
		Reduced post-MI remodeling and infarct size with improved LV function, smaller cardiac myocyte size, increased autophagy, and decreased proteasome activity in the border zone of the infarcted myocardium following pharmacological intervention with mTOR inhibitor (everolimus)
	Pig model of cardiac infarct overexpressing Hsp90 subjected to coronary artery ligation	Reduced infarct size and prevention of the increase in postischemic left ventricular end diastolic pressure	Kupatt, C. et al. Arterioscler. Thromb. Vasc. Biol. 2004
		Stimulation of endothelial NO pathway via promoting the phosphorylation of eNOS, preserving myocardial function
	Mice with cardiomyocyte-restricted overexpression of proteasome 28 subunit α (CR-PA28αOE) subjected to coronary artery ligation	Attenuated infarct size and prevention of myocardial dysfunction following reperfusion	Li, J. et al. J. Clin. Invest. 2011
		Enhancement of cardiac proteolytic function
	WT rats subjected to coronary artery ligation with pharmacological interventions	Reduced myocardial infarct and myocardial damage, and inhibition of excessive myocardial autophagy following stimulation of PI3K/Akt/mTOR pathway via pharmacological intervention (hesperidin)	Li, X. et al. Int. J. Mol. Med. 2018
		Abolished the effects of pharmacological intervention in the presence of a PI3K inhibitor
	Parkin (Park2) KO mice subjected to coronary artery ligation	Increased sensitivity/mortality to MI	Kubli, D. A. et al. J. Biol. Chem. 2013
		Reduced mitophagy and accumulation of dysfunctional mitochondria after MI
	ASK1 KO mice subjected to coronary artery ligation	Decreased LV remodeling and apoptosis following MI	Yamaguchi, O. et al. Proc. Natl. Acad. Sci. U.S.A. 2003
	Hsp22 (cardiac specific) overexpressing mice subjected to coronary artery ligation	Decreased myocardial infarction and increased cardiomyocyte survival following ischemia	Depre, C. et al. Circ. Res. 2006
	CHIP KO mice subjected to coronary artery ligation to induce MI	Attenuated induction of Hsp70	Zhang, C. et al. Am. J. Physiol. Heart Circ. Physiol. 2005
		Prone to apoptosis following MI
		Susceptibility to cardiac arrhythmias
Diabetic cardiomyopathies	Mouse model of severe early-onset type-1 diabetes (OVE26 mice) subjected to AngII infusion	Increased diabetes-induced cardiac dysfunction and hypertrophy, and exacerbated decrease in autophagy following AngII treatment	Qian, L.-B. et al. Oncotarget 2017
		Intensified upregulation of miR-221 and downregulation of p27 expressions, and increase in phosphorylated c-Jun, JNK, and mTOR levels following Ang II treatment
	Mouse model of severe early-onset type-1 diabetes (OVE26 mice), cardiac-specific transgenic mice overexpressing a dominant negative a2 subunit of AMPK (DN-AMPK mice) subjected to streptozotocin injections to induce diabetes	Reduced AMPK activity, autophagy, and cardiac dysfunction in vivo and in isolated OVE26 hearts	Xie, Z. et al. Diabetes 2011
		Aggregation mitochondria between poorly organized myofibrils, increased polyubiquitinated proteins, and apoptosis in OVE26 hearts
		Reduced cardiomyocyte autophagy, exacerbated cardiac dysfunctions, and increased mortality in diabetic DN-AMPK mice
		Prevention of cardiomyopathy in OVE26 mice due to restoration of AMPK activity via pharmacologic intervention
	WT mice subjected to streptozotocin to induce type 1 diabetes followed by pharmacological interventions with insulin and proteasome inhibition LMP-2 KO mice and isolated WT hearts treated with glucose	Prevention of heart weight loss and myocardial dysfunction in diabetic mice following both pharmacological interventions	Zu, L. et al. J. Mol. Cell. Cardiol. 2010
		Increased LMP-7 and its chymotryptic-like proteasome activity, and decreased LMP-2 in diabetic hearts or glucose-treated isolated hearts
		Upregulation of the phosphatase and tensin homologue deleted on chromosome ten (PTEN) and the muscle atrophy F-box
		Increased PTEN accumulation, muscle mass loss, and impaired contractile function in LMP-2 KO hearts
	Leptin-deficient (ob/ob, genetic model of obesity and type-2 diabetes) and dietary HFD (high fat diet) mouse model	Impaired autophagosome formation and supressed cardiac autophagic flux due to activation of ERK/mTOR pathway in diabetic (ob/ob) mouse hearts	Pires, K. M. et al. J. Mol. Cell. Cardiol. 2017
		Restored cardiac autophagy following pharmacologic (rapamycin) inhibition of mTOR
		Altered cardiac autophagosome clearance in HFD, but not in genetic obesity (ob/ob) model
	WT mice subjected to streptozotocin to induce type 1 diabetes followed by Lin28a overexpression or knockdown	Reduced cardiac levels of Lin28a in diabetic mice	Sun, S. et al. Biochem. Biophys. Res. Commun. 2016
		Improved cardiac function and autophagy, decreased apoptosis and less destruction of mitochondrial cristae in hearts of diabetic mice overexpressing Lin28a
		Worsened cardiac function and autophagy, increased apoptosis and more destruction of mitochondrial cristae in hearts of diabetic mice following Lin28a knockdown
		Decreased cardiac expressions of RhoA and ROCK2 in Lin28a overexpressing diabetic hearts
		Increased cardiac expressions of RhoA and ROCK2 following Lin28 knockdown in diabetic mice
		Abolished the beneficial effects of Lin28a overexpression following pharmacological inhibition of PKA
	WT mice subjected to high fructose diet	Exhibited hyperglycemia, glucose intolerance, suppressed myocardial Akt survival signaling, increased cardiac superoxide levels, and activated/excessive autophagy	Mellor, K. M. et al. Life Sci. 2013 Mellor, K. M. et al. J. Mol. Cell. Cardiol. 2011
		Decreased Akt and S6 phosphorylation (suppression of class I PI3K pathway)
	Adinopectin KO mice subjected to low (LFD) or high fat diet (HFD) followed by rapamycin treatment	Exacerbation of HFD-induced obesity, systemic glucose intolerance, cardiac hypertrophy, reduced metabolic ability, and abnormalities in cardiac and intracellular Ca2+ in adinopectin KO mice	Guo, R. et al. Biochim. Biophys. Acta 2013
		Aggravation of HFD-induced decrease in autophagy and AMPK phosphorylation in adinopectin KO hearts
		Attenuation of HFD-induced obesity, cardiac hypertrophy, contractile dysfunction, AMPK dephosphorylation, and suppression of autophagy (mTOR phosphorylation and p62 buildup) following rapamycin treatment
